# Supplementary material for: Developing a shared sepsis data infrastructure: a systematic review and concept map to FHIR
Source: NPJ Digit Med. 2022 Apr 4;5:44. doi: 10.1038/s41746-022-00580-2 (PMC8979949; doi:10.1038/s41746-022-00580-2)
Supplement: Supplementary file 2 — Dataset 1 [file 41746_2022_580_MOESM2_ESM.xlsx]

## Sheet: Sheet1
Table 1 Study characteristics
Author	Year	Study type	Population	Setting/details
Angus74	2001	Retrospective cohort	Adult sepsis	Hospital inpatients
Annane22	2005	Systematic review	Adult sepsis	Septic shock
Blanco36	2008	Prospective cohort	Adult sepsis	Spanish ICU
Bone18	1989	Prospective cohort	Adult sepsis	Patients enrolled RCT
Bone40	1992	Consensus definition	Adult sepsisa
Calandra56	2005	Consensus conference	Adult sepsis	Infection in ICU
Cecconi75	2018	Narrative review	Adult sepsis
Churpek55	2016	Retrospective cohort	Adult sepsis	ED/Hospital inpatients
Danai76	2007	Retrospective cohort	Adult sepsis	Hospital inpatients
Dellinger55	2013	Consensus definition	Adult sepsis
Dombrovsky77	2007	Retrospective cohort	Adult sepsis	Hospital inpatients
Fernando23	2018	Systematic Review	Adult sepsis	Hospital inpatients
Fleischmann46	2015	Systematic review	Adult sepsis
Freund24	2017	Prospective cohort	Adult sepsis	ED patientsb
Gaieski78	2014	Retrospective cohort	Adult sepsis	multiple definitions
Goulden25	2017	Retrospective cohort	Adult sepsis	Emergency Department
Gupta79	2016	Retrospective cohort	Adult sepsis	Hospital inpatients
Harrison26	2005	Retrospective cohort	Adult sepsis	ICU
Haydar27	2017	Retrospective cohort	Adult sepsis	Emergency Department
Iwashyna80	2010	Prospective cohort	Adults with severe sepsis	sepsis survivors
Iwashyna47	2014	Retrospective cohort	Adult sepsis	Administrative claims
Jolley28	2015	Retrospective cohort	Adult sepsis	ICU patients
Kadri81	2017	Retrospective cohort	Adult sepsisc	Hospital inpatients
Kaukonen42	2014	Retrospective cohort	Adults with severe sepsis	Inpatients/ICU
Kaukonen29	2015	Retrospective cohort	Adult sepsis	Evaluating SIRS
Knaus19	1992	Prospective cohort	Adult sepsis	ICU patients
Klouwenberg41	2012	Prospective cohort	Adult sepsis	ICU in Netherlands
LeGall21	1996	Retrospective cohort	Adult ICUs	Derivation of LODS
Lever82	2007	Systematic review	Adult sepsis
Levy50	2003	Consensus definition	Adult sepsis	PIRO introduced
Martin48	2008	Retrospective cohort	Adult sepsis	Sepsis epidemiology
Matot83	2001	Systematic review	Adult sepsis	Review of sepsis definitions
McPherson84	2013	Retrospective cohort	Adult sepsis	Deaths in England
Napolitano30	2018	Narrative review	Adult sepsis	Sepsis-3
Nguyen53	2007	Narrative review	Adult sepsis
Ortega54	2019	Prospective cohort	Adult ED patients	Comparing definitions
Raith37	2017	Retrospective cohort	Adults	ICU patients
Rangel-Fraustoa20	1995	Prospective cohort	Adults inpatientsd	Epidemiology
Rhee45	2017	Retrospective cohort	Adult sepsis	Sepsis in US
Rudd2	2020	Retrospective cohort	Adult sepsis	Global burden of disease
Serafim31	2018	Systematic review and meta-analysis	Adult sepsis	Comparing qSOFA/SIRS
Seymour34	2016	Retrospective cohort	Adult sepsis	sepsis framework
Seymour85	2016	Retrospective cohort	Adult sepsis	Comparing definitionse
Seymour6	2019	Retrospective cohort	Adult sepsis	Clinical phenotypes
Shankar-Hari52	2016	Consensus definition	Adult sepsis	Sepsis-3
Singer32	2016	Consensus definition	Adult sepsis	Defining septic shock
Trzeciak49	2005	Systematic review/ meta-analysis	Adult sepsis	Clinical trials in sepsis
Usman33	2019	Retrospective cohort	Adult sepsis	Emergency Department
Vincent38	1996	Consensus definition	Adultsf	SOFA
Vincent86	2006	Prospective cohort	Adult sepsis	European ICU patients
Vincent39	2008	Narrative review	Adult sepsis
Vincent35	2009	Narrative review	Adult sepsis
Vincent43	2016	Systematic review	Adult sepsis
Whittaker44	2013	Retrospective cohort	Adult sepsis	Administrative data
Zhao87	2012	Retrospective cohort	Adult sepsis	ICU patients
a patients delineated by severe sepsis, septic shock, hypotension and multiple organ dysfunction syndrome (MODS)
b prospective validation of qSOFA among ED patients
c patients with blood cultures, antibiotics and vasopressors for at least 2 consecutive days
d patients with >2 SIRS criteria
e study compared SOFA, SIRS, LODS and qSOFA
e study compared SOFA, SIRS, LODS and qSOFA
Abbreviations: ICU, intensive care unit; RCT, randomized controlled trial; ED, Emergency Department; SOFA, sequential organ failure assessment; SIRS, systemic inflammatory response syndrome; LODS, logistic organ dysfunction system; PIRO, predisposition, infection, response and organ dysfunction; qSOFA, quick sequential organ failure assessment; NEWS, national early warning score; ESI, emergency s…
